# Supplementary material for: Accident and pollution risk assessment for hazardous cargo in a port environment
Source: PLoS One. 2021 Jun 4;16(6):e0252732. doi: 10.1371/journal.pone.0252732 (PMC8177640; doi:10.1371/journal.pone.0252732)
Supplement: S1 Data — (CSV) [file pone.0252732.s001.csv]

Qualification	Attitude	Experience	Human Factors	Organizational Factors	Warehosuing	Operations	Emergency	Infrastructure	Equipment	Facilities	Registration	Safety Protocols	Management	Natural Factors	Environmental and Pollution Risk
1	1	0	1	0	0	0	0	0	0	0	0	1	1	0	1
0	1	0	0	1	0	1	1	0	0	0	0	0	0	0	0
1	0	1	1	0	0	1	0	0	1	1	0	0	0	0	0
1	0	1	1	1	0	1	1	0	1	1	1	1	1	0	1
1	1	1	1	1	0	1	1	1	0	1	1	1	1	0	1
0	1	0	0	1	1	0	1	0	0	0	1	1	1	0	1
1	1	1	1	1	1	1	1	1	0	0	0	1	1	1	1
0	0	0	0	0	0	0	1	0	1	1	0	0	0	0	1
0	1	1	1	0	1	0	0	1	1	1	1	1	1	1	1
1	1	1	1	1	0	1	1	1	0	1	0	1	1	0	0
1	1	0	1	0	0	0	0	0	0	0	0	1	1	0	1
0	1	0	0	1	0	1	1	0	0	0	0	0	0	0	0
1	0	1	1	0	0	1	0	0	1	1	0	0	0	0	0
1	0	1	1	1	0	1	1	0	1	1	1	1	1	0	1
1	1	1	1	1	0	1	1	1	0	1	1	1	1	0	1
0	1	0	0	1	1	0	1	0	0	0	1	1	1	0	1
1	1	1	1	1	1	1	1	1	0	0	0	1	1	1	1
0	0	0	0	0	0	0	1	0	1	1	0	0	0	0	1
0	1	1	1	0	1	0	0	1	1	1	1	1	1	1	1
1	1	1	1	1	0	1	1	1	0	1	0	1	1	0	0
0	1	0	0	1	1	0	1	0	0	0	1	1	1	0	1
1	1	1	1	1	1	1	1	1	0	0	0	1	1	1	1
0	0	0	0	0	0	0	1	0	1	1	0	0	0	0	1
0	1	1	1	0	1	0	0	1	1	1	1	1	1	1	1
1	1	1	1	1	0	1	1	1	0	1	0	1	1	0	0
0	1	1	1	0	1	0	0	1	1	1	1	1	1	1	1
1	1	1	1	1	0	1	1	1	0	1	0	1	1	0	0
1	1	0	1	0	0	0	0	0	0	0	0	1	1	0	1
0	1	0	0	1	0	1	1	0	0	0	0	0	0	0	0
1	0	1	1	0	0	1	0	0	1	1	0	0	0	0	0
1	0	1	1	1	0	1	1	0	1	1	1	1	1	0	1
1	1	1	1	1	0	1	1	1	0	1	1	1	1	0	1
0	1	0	0	1	1	0	1	0	0	0	1	1	1	0	1
1	1	1	1	1	1	1	1	1	0	0	0	1	1	1	1
0	0	0	0	0	0	0	1	0	1	1	0	0	0	0	1
0	1	1	1	0	1	0	0	1	1	1	1	1	1	1	1
1	1	1	1	1	0	1	1	1	0	1	0	1	1	0	0
0	1	0	0	1	1	0	1	0	0	0	1	1	1	0	1
1	1	1	1	1	1	1	1	1	0	0	0	1	1	1	1
0	0	0	0	0	0	0	1	0	1	1	0	0	0	0	1
0	1	1	1	0	1	0	0	1	1	1	1	1	1	1	1
1	1	1	1	1	0	1	1	1	0	1	0	1	1	0	0
0	1	0	0	1	1	0	1	0	0	0	1	1	1	0	1
1	1	1	1	1	1	1	1	1	0	0	0	1	1	1	1
0	0	0	0	0	0	0	1	0	1	1	0	0	0	0	1
0	1	1	1	0	1	0	0	1	1	1	1	1	1	1	1
1	1	1	1	1	0	1	1	1	0	1	0	1	1	0	0
0	1	0	0	1	1	0	1	0	0	0	1	1	1	0	1
1	1	1	1	1	1	1	1	1	0	0	0	1	1	1	1
0	0	0	0	0	0	0	1	0	1	1	0	0	0	0	1
0	1	1	1	0	1	0	0	1	1	1	1	1	1	1	1
1	1	1	1	1	0	1	1	1	0	1	0	1	1	0	0
0	1	1	1	0	1	0	0	1	1	1	1	1	1	1	1
1	1	1	1	1	0	1	1	1	0	1	0	1	1	0	0
1	1	0	1	0	0	0	0	0	0	0	0	1	1	0	1
0	1	0	0	1	0	1	1	0	0	0	0	0	0	0	0
1	0	1	1	0	0	1	0	0	1	1	0	0	0	0	0
1	0	1	1	1	0	1	1	0	1	1	1	1	1	0	1
1	1	1	1	1	0	1	1	1	0	1	0	1	1	0	0
1	1	0	1	0	0	0	0	0	0	0	0	1	1	0	1
0	1	0	0	1	0	1	1	0	0	0	0	0	0	0	0
1	0	1	1	0	0	1	0	0	1	1	0	0	0	0	0
1	0	1	1	1	0	1	1	0	1	1	1	1	1	0	1
1	1	1	1	1	0	1	1	1	0	1	1	1	1	0	1
0	1	0	0	1	1	0	1	0	0	0	1	1	1	0	1
1	1	1	1	1	1	1	1	1	0	0	0	1	1	1	1
0	0	0	0	0	0	0	1	0	1	1	0	0	0	0	1
0	1	1	1	0	1	0	0	1	1	1	1	1	1	1	1
1	1	1	1	1	0	1	1	1	0	1	0	1	1	0	0
0	1	0	0	1	1	0	1	0	0	0	1	1	1	0	1
1	1	1	1	1	1	1	1	1	0	0	0	1	1	1	1
0	0	0	0	0	0	0	1	0	1	1	0	0	0	0	1
0	1	1	1	0	1	0	0	1	1	1	1	1	1	1	1
1	1	1	1	1	0	1	1	1	0	1	0	1	1	0	0
0	1	1	1	0	1	0	0	1	1	1	1	1	1	1	1
1	1	1	1	1	0	1	1	1	0	1	0	1	1	0	0
1	1	0	1	0	0	0	0	0	0	0	0	1	1	0	1
0	1	0	0	1	0	1	1	0	0	0	0	0	0	0	0
1	1	1	1	1	0	1	1	1	0	1	0	1	1	0	0
0	1	1	1	0	1	0	0	1	1	1	1	1	1	1	1
1	1	1	1	1	0	1	1	1	0	1	0	1	1	0	0
1	1	0	1	0	0	0	0	0	0	0	0	1	1	0	1
0	1	0	0	1	0	1	1	0	0	0	0	0	0	0	0
1	0	1	1	0	0	1	0	0	1	1	0	0	0	0	0
1	0	1	1	1	0	1	1	0	1	1	1	1	1	0	1
1	1	1	1	1	0	1	1	1	0	1	1	1	1	0	1
0	1	0	0	1	1	0	1	0	0	0	1	1	1	0	1
1	1	1	1	1	1	1	1	1	0	0	0	1	1	1	1
0	0	0	0	0	0	0	1	0	1	1	0	0	0	0	1
0	1	1	1	0	1	0	0	1	1	1	1	1	1	1	1
1	1	1	1	1	0	1	1	1	0	1	0	1	1	0	0
0	1	0	0	1	1	0	1	0	0	0	1	1	1	0	1
1	1	1	1	1	1	1	1	1	0	0	0	1	1	1	1
0	0	0	0	0	0	0	1	0	1	1	0	0	0	0	1
0	1	1	1	0	1	0	0	1	1	1	1	1	1	1	1
1	1	1	1	1	0	1	1	1	0	1	0	1	1	0	0
0	1	0	0	1	1	0	1	0	0	0	1	1	1	0	1
1	1	1	1	1	1	1	1	1	0	0	0	1	1	1	1
0	0	0	0	0	0	0	1	0	1	1	0	0	0	0	1
0	1	1	1	0	1	0	0	1	1	1	1	1	1	1	1
1	1	1	1	1	0	1	1	1	0	1	0	1	1	0	0
0	1	0	0	1	1	0	1	0	0	0	1	1	1	0	1
1	1	1	1	1	1	1	1	1	0	0	0	1	1	1	1
0	0	0	0	0	0	0	1	0	1	1	0	0	0	0	1
0	1	1	1	0	1	0	0	1	1	1	1	1	1	1	1
1	1	1	1	1	0	1	1	1	0	1	0	1	1	0	0
0	1	1	1	0	1	0	0	1	1	1	1	1	1	1	1
1	1	1	1	1	0	1	1	1	0	1	0	1	1	0	0
1	1	0	1	0	0	0	0	0	0	0	0	1	1	0	1
0	1	0	0	1	0	1	1	0	0	0	0	0	0	0	0
1	0	1	1	0	0	1	0	0	1	1	0	0	0	0	0
1	0	1	1	1	0	1	1	0	1	1	1	1	1	0	1
1	1	1	1	1	0	1	1	1	0	1	0	1	1	0	0
1	1	0	1	0	0	0	0	0	0	0	0	1	1	0	1
0	1	0	0	1	0	1	1	0	0	0	0	0	0	0	0
1	0	1	1	0	0	1	0	0	1	1	0	0	0	0	0
1	0	1	1	1	0	1	1	0	1	1	1	1	1	0	1
1	1	1	1	1	0	1	1	1	0	1	1	1	1	0	1
0	1	0	0	1	1	0	1	0	0	0	1	1	1	0	1
1	1	1	1	1	1	1	1	1	0	0	0	1	1	1	1
0	0	0	0	0	0	0	1	0	1	1	0	0	0	0	1
0	1	1	1	0	1	0	0	1	1	1	1	1	1	1	1
1	1	1	1	1	0	1	1	1	0	1	0	1	1	0	0
0	1	0	0	1	1	0	1	0	0	0	1	1	1	0	1
1	1	1	1	1	1	1	1	1	0	0	0	1	1	1	1
0	0	0	0	0	0	0	1	0	1	1	0	0	0	0	1
0	1	1	1	0	1	0	0	1	1	1	1	1	1	1	1
1	1	1	1	1	0	1	1	1	0	1	0	1	1	0	0
1	1	0	1	0	0	0	0	0	0	0	0	1	1	0	1
0	1	0	0	1	0	1	1	0	0	0	0	0	0	0	0
1	0	1	1	0	0	1	0	0	1	1	0	0	0	0	0
1	0	1	1	1	0	1	1	0	1	1	1	1	1	0	1
1	1	1	1	1	0	1	1	1	0	1	1	1	1	0	1
0	1	0	0	1	1	0	1	0	0	0	1	1	1	0	1
1	1	1	1	1	1	1	1	1	0	0	0	1	1	1	1
0	0	0	0	0	0	0	1	0	1	1	0	0	0	0	1
0	1	1	1	0	1	0	0	1	1	1	1	1	1	1	1
1	1	1	1	1	0	1	1	1	0	1	0	1	1	0	0
1	1	0	1	0	0	0	0	0	0	0	0	1	1	0	1
0	1	0	0	1	0	1	1	0	0	0	0	0	0	0	0
1	0	1	1	0	0	1	0	0	1	1	0	0	0	0	0
1	0	1	1	1	0	1	1	0	1	1	1	1	1	0	1
1	1	1	1	1	0	1	1	1	0	1	1	1	1	0	1
0	1	0	0	1	1	0	1	0	0	0	1	1	1	0	1
1	1	1	1	1	1	1	1	1	0	0	0	1	1	1	1
0	0	0	0	0	0	0	1	0	1	1	0	0	0	0	1
0	1	1	1	0	1	0	0	1	1	1	1	1	1	1	1
1	1	1	1	1	0	1	1	1	0	1	0	1	1	0	0
0	1	0	0	1	1	0	1	0	0	0	1	1	1	0	1
1	1	1	1	1	1	1	1	1	0	0	0	1	1	1	1
0	0	0	0	0	0	0	1	0	1	1	0	0	0	0	1
0	1	1	1	0	1	0	0	1	1	1	1	1	1	1	1
1	1	1	1	1	0	1	1	1	0	1	0	1	1	0	0
0	1	1	1	0	1	0	0	1	1	1	1	1	1	1	1
1	1	1	1	1	0	1	1	1	0	1	0	1	1	0	0
1	1	0	1	0	0	0	0	0	0	0	0	1	1	0	1
0	1	0	0	1	0	1	1	0	0	0	0	0	0	0	0
1	0	1	1	0	0	1	0	0	1	1	0	0	0	0	0
1	0	1	1	1	0	1	1	0	1	1	1	1	1	0	1
1	1	1	1	1	0	1	1	1	0	1	1	1	1	0	1
0	1	0	0	1	1	0	1	0	0	0	1	1	1	0	1
1	1	1	1	1	1	1	1	1	0	0	0	1	1	1	1
0	0	0	0	0	0	0	1	0	1	1	0	0	0	0	1
0	1	1	1	0	1	0	0	1	1	1	1	1	1	1	1
1	1	1	1	1	0	1	1	1	0	1	0	1	1	0	0
0	1	0	0	1	1	0	1	0	0	0	1	1	1	0	1
1	1	1	1	1	1	1	1	1	0	0	0	1	1	1	1
0	0	0	0	0	0	0	1	0	1	1	0	0	0	0	1
0	1	1	1	0	1	0	0	1	1	1	1	1	1	1	1
1	1	1	1	1	0	1	1	1	0	1	0	1	1	0	0
0	1	0	0	1	1	0	1	0	0	0	1	1	1	0	1
1	1	1	1	1	1	1	1	1	0	0	0	1	1	1	1
0	0	0	0	0	0	0	1	0	1	1	0	0	0	0	1
0	1	1	1	0	1	0	0	1	1	1	1	1	1	1	1
1	1	1	1	1	0	1	1	1	0	1	0	1	1	0	0
0	1	0	0	1	1	0	1	0	0	0	1	1	1	0	1
1	1	1	1	1	1	1	1	1	0	0	0	1	1	1	1
0	0	0	0	0	0	0	1	0	1	1	0	0	0	0	1
1	1	0	1	0	0	0	0	0	0	0	0	1	1	0	1
0	1	0	0	1	0	1	1	0	0	0	0	0	0	0	0
1	0	1	1	0	0	1	0	0	1	1	0	0	0	0	0
1	0	1	1	1	0	1	1	0	1	1	1	1	1	0	1
1	1	1	1	1	0	1	1	1	0	1	1	1	1	0	1
0	1	0	0	1	1	0	1	0	0	0	1	1	1	0	1
1	1	1	1	1	1	1	1	1	0	0	0	1	1	1	1
0	0	0	0	0	0	0	1	0	1	1	0	0	0	0	1
0	1	1	1	0	1	0	0	1	1	1	1	1	1	1	1
1	1	1	1	1	0	1	1	1	0	1	0	1	1	0	0
1	1	0	1	0	0	0	0	0	0	0	0	1	1	0	1
0	1	0	0	1	0	1	1	0	0	0	0	0	0	0	0
1	0	1	1	0	0	1	0	0	1	1	0	0	0	0	0
1	0	1	1	1	0	1	1	0	1	1	1	1	1	0	1
1	1	1	1	1	0	1	1	1	0	1	1	1	1	0	1
0	1	0	0	1	1	0	1	0	0	0	1	1	1	0	1
1	1	1	1	1	1	1	1	1	0	0	0	1	1	1	1
0	0	0	0	0	0	0	1	0	1	1	0	0	0	0	1
0	1	1	1	0	1	0	0	1	1	1	1	1	1	1	1
1	1	1	1	1	0	1	1	1	0	1	0	1	1	0	0
0	1	0	0	1	1	0	1	0	0	0	1	1	1	0	1
1	1	1	1	1	1	1	1	1	0	0	0	1	1	1	1
0	0	0	0	0	0	0	1	0	1	1	0	0	0	0	1
0	1	1	1	0	1	0	0	1	1	1	1	1	1	1	1
1	1	1	1	1	0	1	1	1	0	1	0	1	1	0	0
0	1	1	1	0	1	0	0	1	1	1	1	1	1	1	1
1	1	1	1	1	0	1	1	1	0	1	0	1	1	0	0
1	1	0	1	0	0	0	0	0	0	0	0	1	1	0	1
0	1	0	0	1	0	1	1	0	0	0	0	0	0	0	0
1	0	1	1	0	0	1	0	0	1	1	0	0	0	0	0
1	0	1	1	1	0	1	1	0	1	1	1	1	1	0	1
1	1	1	1	1	0	1	1	1	0	1	1	1	1	0	1
0	1	0	0	1	1	0	1	0	0	0	1	1	1	0	1
1	1	1	1	1	1	1	1	1	0	0	0	1	1	1	1
0	0	0	0	0	0	0	1	0	1	1	0	0	0	0	1
0	1	1	1	0	1	0	0	1	1	1	1	1	1	1	1
1	1	1	1	1	0	1	1	1	0	1	0	1	1	0	0
0	1	0	0	1	1	0	1	0	0	0	1	1	1	0	1
1	1	1	1	1	1	1	1	1	0	0	0	1	1	1	1
0	0	0	0	0	0	0	1	0	1	1	0	0	0	0	1
0	1	1	1	0	1	0	0	1	1	1	1	1	1	1	1
1	1	1	1	1	0	1	1	1	0	1	0	1	1	0	0
0	1	0	0	1	1	0	1	0	0	0	1	1	1	0	1
1	1	1	1	1	1	1	1	1	0	0	0	1	1	1	1
0	0	0	0	0	0	0	1	0	1	1	0	0	0	0	1
0	1	1	1	0	1	0	0	1	1	1	1	1	1	1	1
1	1	1	1	1	0	1	1	1	0	1	0	1	1	0	0
0	1	0	0	1	1	0	1	0	0	0	1	1	1	0	1
1	1	1	1	1	1	1	1	1	0	0	0	1	1	1	1
0	0	0	0	0	0	0	1	0	1	1	0	0	0	0	1
0	0	0	0	0	0	0	1	0	1	1	0	0	0	0	1
0	1	1	1	0	1	0	0	1	1	1	1	1	1	1	1
1	1	1	1	1	0	1	1	1	0	1	0	1	1	0	0
0	1	1	1	0	1	0	0	1	1	1	1	1	1	1	1
1	1	1	1	1	0	1	1	1	0	1	0	1	1	0	0
1	1	0	1	0	0	0	0	0	0	0	0	1	1	0	1
0	1	0	0	1	0	1	1	0	0	0	0	0	0	0	0
1	0	1	1	0	0	1	0	0	1	1	0	0	0	0	0
1	0	1	1	1	0	1	1	0	1	1	1	1	1	0	1
1	1	1	1	1	0	1	1	1	0	1	0	1	1	0	0
1	1	0	1	0	0	0	0	0	0	0	0	1	1	0	1
0	1	0	0	1	0	1	1	0	0	0	0	0	0	0	0
1	0	1	1	0	0	1	0	0	1	1	0	0	0	0	0
1	0	1	1	1	0	1	1	0	1	1	1	1	1	0	1
1	1	1	1	1	0	1	1	1	0	1	1	1	1	0	1
0	1	0	0	1	1	0	1	0	0	0	1	1	1	0	1
1	1	1	1	1	1	1	1	1	0	0	0	1	1	1	1
0	0	0	0	0	0	0	1	0	1	1	0	0	0	0	1
0	1	1	1	0	1	0	0	1	1	1	1	1	1	1	1
1	1	1	1	1	0	1	1	1	0	1	0	1	1	0	0
0	1	0	0	1	1	0	1	0	0	0	1	1	1	0	1
1	1	1	1	1	1	1	1	1	0	0	0	1	1	1	1
0	0	0	0	0	0	0	1	0	1	1	0	0	0	0	1
0	1	1	1	0	1	0	0	1	1	1	1	1	1	1	1
1	1	1	1	1	0	1	1	1	0	1	0	1	1	0	0
0	1	1	1	0	1	0	0	1	1	1	1	1	1	1	1
1	1	1	1	1	0	1	1	1	0	1	0	1	1	0	0
1	1	0	1	0	0	0	0	0	0	0	0	1	1	0	1
0	1	0	0	1	0	1	1	0	0	0	0	0	0	0	0
1	1	1	1	1	0	1	1	1	0	1	0	1	1	0	0
0	1	1	1	0	1	0	0	1	1	1	1	1	1	1	1
1	1	1	1	1	0	1	1	1	0	1	0	1	1	0	0
1	1	0	1	0	0	0	0	0	0	0	0	1	1	0	1
0	1	0	0	1	0	1	1	0	0	0	0	0	0	0	0
1	0	1	1	0	0	1	0	0	1	1	0	0	0	0	0
1	0	1	1	1	0	1	1	0	1	1	1	1	1	0	1
1	1	1	1	1	0	1	1	1	0	1	1	1	1	0	1
0	1	0	0	1	1	0	1	0	0	0	1	1	1	0	1
1	1	1	1	1	1	1	1	1	0	0	0	1	1	1	1
0	0	0	0	0	0	0	1	0	1	1	0	0	0	0	1
0	1	1	1	0	1	0	0	1	1	1	1	1	1	1	1
1	1	1	1	1	0	1	1	1	0	1	0	1	1	0	0
0	1	0	0	1	1	0	1	0	0	0	1	1	1	0	1
1	1	1	1	1	1	1	1	1	0	0	0	1	1	1	1
0	0	0	0	0	0	0	1	0	1	1	0	0	0	0	1
0	1	1	1	0	1	0	0	1	1	1	1	1	1	1	1
1	1	1	1	1	0	1	1	1	0	1	0	1	1	0	0
0	1	0	0	1	1	0	1	0	0	0	1	1	1	0	1
1	1	1	1	1	1	1	1	1	0	0	0	1	1	1	1
0	0	0	0	0	0	0	1	0	1	1	0	0	0	0	1
0	1	1	1	0	1	0	0	1	1	1	1	1	1	1	1
1	1	1	1	1	0	1	1	1	0	1	0	1	1	0	0
0	1	0	0	1	1	0	1	0	0	0	1	1	1	0	1
1	1	1	1	1	1	1	1	1	0	0	0	1	1	1	1
0	0	0	0	0	0	0	1	0	1	1	0	0	0	0	1
0	1	1	1	0	1	0	0	1	1	1	1	1	1	1	1
1	1	1	1	1	0	1	1	1	0	1	0	1	1	0	0
0	1	1	1	0	1	0	0	1	1	1	1	1	1	1	1
1	1	1	1	1	0	1	1	1	0	1	0	1	1	0	0
1	1	0	1	0	0	0	0	0	0	0	0	1	1	0	1
0	1	0	0	1	0	1	1	0	0	0	0	0	0	0	0
1	0	1	1	0	0	1	0	0	1	1	0	0	0	0	0
1	0	1	1	1	0	1	1	0	1	1	1	1	1	0	1
1	1	1	1	1	0	1	1	1	0	1	0	1	1	0	0
1	1	0	1	0	0	0	0	0	0	0	0	1	1	0	1
0	1	0	0	1	0	1	1	0	0	0	0	0	0	0	0
1	0	1	1	0	0	1	0	0	1	1	0	0	0	0	0
1	0	1	1	1	0	1	1	0	1	1	1	1	1	0	1
1	1	1	1	1	0	1	1	1	0	1	1	1	1	0	1
0	1	0	0	1	1	0	1	0	0	0	1	1	1	0	1
1	1	1	1	1	1	1	1	1	0	0	0	1	1	1	1
0	0	0	0	0	0	0	1	0	1	1	0	0	0	0	1
0	1	1	1	0	1	0	0	1	1	1	1	1	1	1	1
1	1	1	1	1	0	1	1	1	0	1	0	1	1	0	0
0	1	0	0	1	1	0	1	0	0	0	1	1	1	0	1
1	1	1	1	1	1	1	1	1	0	0	0	1	1	1	1
0	0	0	0	0	0	0	1	0	1	1	0	0	0	0	1
0	1	1	1	0	1	0	0	1	1	1	1	1	1	1	1
1	1	1	1	1	0	1	1	1	0	1	0	1	1	0	0
1	1	0	1	0	0	0	0	0	0	0	0	1	1	0	1
0	1	0	0	1	0	1	1	0	0	0	0	0	0	0	0
1	0	1	1	0	0	1	0	0	1	1	0	0	0	0	0
1	0	1	1	1	0	1	1	0	1	1	1	1	1	0	1
1	1	1	1	1	0	1	1	1	0	1	1	1	1	0	1
0	1	0	0	1	1	0	1	0	0	0	1	1	1	0	1
1	1	1	1	1	1	1	1	1	0	0	0	1	1	1	1
0	0	0	0	0	0	0	1	0	1	1	0	0	0	0	1
0	1	1	1	0	1	0	0	1	1	1	1	1	1	1	1
1	1	1	1	1	0	1	1	1	0	1	0	1	1	0	0
1	1	0	1	0	0	0	0	0	0	0	0	1	1	0	1
0	1	0	0	1	0	1	1	0	0	0	0	0	0	0	0
1	0	1	1	0	0	1	0	0	1	1	0	0	0	0	0
1	0	1	1	1	0	1	1	0	1	1	1	1	1	0	1
1	1	1	1	1	0	1	1	1	0	1	1	1	1	0	1
0	1	0	0	1	1	0	1	0	0	0	1	1	1	0	1
1	1	1	1	1	1	1	1	1	0	0	0	1	1	1	1
0	0	0	0	0	0	0	1	0	1	1	0	0	0	0	1
0	1	1	1	0	1	0	0	1	1	1	1	1	1	1	1
1	1	1	1	1	0	1	1	1	0	1	0	1	1	0	0
0	1	0	0	1	1	0	1	0	0	0	1	1	1	0	1
1	1	1	1	1	1	1	1	1	0	0	0	1	1	1	1
0	0	0	0	0	0	0	1	0	1	1	0	0	0	0	1
0	1	1	1	0	1	0	0	1	1	1	1	1	1	1	1
1	1	1	1	1	0	1	1	1	0	1	0	1	1	0	0
0	1	1	1	0	1	0	0	1	1	1	1	1	1	1	1
1	1	1	1	1	0	1	1	1	0	1	0	1	1	0	0
1	1	0	1	0	0	0	0	0	0	0	0	1	1	0	1
0	1	0	0	1	0	1	1	0	0	0	0	0	0	0	0
1	0	1	1	0	0	1	0	0	1	1	0	0	0	0	0
1	0	1	1	1	0	1	1	0	1	1	1	1	1	0	1
1	1	1	1	1	0	1	1	1	0	1	1	1	1	0	1
0	1	0	0	1	1	0	1	0	0	0	1	1	1	0	1
1	1	1	1	1	1	1	1	1	0	0	0	1	1	1	1
0	0	0	0	0	0	0	1	0	1	1	0	0	0	0	1
0	1	1	1	0	1	0	0	1	1	1	1	1	1	1	1
1	1	1	1	1	0	1	1	1	0	1	0	1	1	0	0
0	1	0	0	1	1	0	1	0	0	0	1	1	1	0	1
1	1	1	1	1	1	1	1	1	0	0	0	1	1	1	1
0	0	0	0	0	0	0	1	0	1	1	0	0	0	0	1
0	1	1	1	0	1	0	0	1	1	1	1	1	1	1	1
